# Supplementary material for: Sickened by the Weather: Exploring the Climatic Impact on West Nile Virus (WNV) and Legionella pneumophila in Piedmont—A Retrospective Observational Study (2021–2024)
Source: Infect Dis Rep. 2026 Feb 12;18(1):18. doi: 10.3390/idr18010018 (PMC12921765; doi:10.3390/idr18010018)
Supplement: Supplementary file 1 [file idr-18-00018-s001.zip]

Archive with 1 entries (1 files):
- idr-3953402-supplementary.pdf
